# Supplementary material for: Rational Design and Synthesis of HSF1-PROTACs for Anticancer Drug Development
Source: Molecules. 2022 Mar 2;27(5):1655. doi: 10.3390/molecules27051655 (PMC8912087; doi:10.3390/molecules27051655)
Supplement: Supplementary file 1 [file molecules-27-01655-s001.zip]

Archive with 1 entries (1 files):
- molecules-1604855-supplementary.pdf
